# Supplementary material for: Optimizing the fragment complementation of APEX2 for detection of specific protein-protein interactions in live cells
Source: Sci Rep. 2017 Sep 27;7:12039. doi: 10.1038/s41598-017-12365-9 (PMC5617831; doi:10.1038/s41598-017-12365-9)
Supplement: Supplementary file 2 — Supplementary Table S1 [file 41598_2017_12365_MOESM2_ESM.xlsx]

## Sheet: 1st
Optimizing the fragment complementation of APEX2 for detection of specific protein-protein interactions in live cells.
Miaomiao Xue1, 2*, Junjie Hou1,*, Linlin Wang1,2, Dongwan Cheng1, Jingze Lu1, Li Zheng1,+, Tao Xu1,2+
Supplementary Table S1.The list of the biotin-modified peptides identified in the homodimer of STIM1 fused with NA and CA.
First
ProteinId	Gene Name	Site	AA	STIM1-CA			STIM1-NA			STIM1-NA+STIM1-CA
				Count	Evendencs	PeakArea	Count	Evendencs	PeakArea	Count	Evendencs	PeakArea
H7C0U5	ABCA13	321	C	-	-	-	-	-	-	1	GRLRCC#GPPFCLK	516900
O00410	IPO5	110	C	-	-	-	-	-	-	1	KKVC#DIAAELAR	314600
H0YDZ4	PREX1	875	C	-	-	-	-	-	-	1	ANSGHFTWSGLTC#PR	1015000
Q13586	STIM1	518	H	-	-	-	-	-	-	1	H#SDSESSLHMSDR	859400
Q13586	STIM1	316	Y	-	-	-	-	-	-	3	Y#AEEELEQVR;QKY#AEEELEQVR	1699700
Q13586	STIM1	342	Y	-	-	-	-	-	-	6	KAEKELESHSSWY#APEALQK;AEKELESHSSWY#APEALQK;ELESHSSWY#APEALQK	5615400
Q6UWP8	SBSN	176	H	1	VHH#AAGQAGNEAGR	517100	-	-	-	-	-	-
Second
ProteinId	Gene Name	Site	AA	STIM1-CA			STIM1-NA			STIM1-NA+STIM1-CA
				Count	Evendencs	PeakArea	Count	Evendencs	PeakArea	Count	Evendencs	PeakArea
H7C0U5	ABCA13	321	C	-	-	-	-	-	-	2	RLRCC#GPPFCLK	5360000
B3KPG0	B3KPG0	5	F	-	-	-	-	-	-	1	MFVPSF#SSSDLNSTR	1214000
B3KPG0	B3KPG0	1	F	-	-	-	-	-	-	1	MF#VPSFSSSDLNSTR	1214000
P68104	EEF1A	280	F	-	-	-	-	-	-	1	GVLKPGMVVTF#APVNVTTEVK	1188000
A2NFR5	Hin-3	8	H	-	-	-	-	-	-	1	VQYVIQGYH#K	855300
O00243	MUC2	7	H	1	GAVVSTPH#YSPGLLIEK	312200	-	-	-	-	-	-
O00243	MUC2	8	Y	1	GAVVSTPHY#SPGLLIEK	312200	-	-	-	-	-	-
Q96DY7	MTBP	590	H	-	-	-	-	-	-	1	SEQLLGH#KEGPR	553000
Q9ULI1	NWD2	485	Y	1	LAVNYRCLVQSY#PK	815100	-	-	-	1	LAVNYRCLVQSY#PK	1566000
Q9NRP0	OSTC	101	F	1	GF#IILDR	205500	-	-	-	-	-	-
H0YDZ4	PREX1	875	C	-	-	-	-	-	-	1	ANSGHFTWSGLTC#PR	491800
Q15751	HERC1	4832	Y	1	LPPYSSQLVMAERLRY#AINNCR	1500000	-	-	-	-	-	-
Q69YM3	DKFZp762H2012	14	H	1	AAAAAAAAAAEAGLH#VSALGPHP	51010	-	-	-	-	-	-
Q53TB1	DPP10	1	C	1	KC#QPSKTIK	662800	-	-	-	-	-	-
Q13586	STIM1	316	Y	-	-	-	-	-	-	3	QKY#AEEELEQVR;Y#AEEELEQVR	1951500
Q13586	STIM1	395	H	-	-	-	-	-	-	1	FGTFH#VAHSSSLDDVDHK	3905000
Q13586	STIM1	518	H	-	-	-	-	-	-	2	H#SDSESSLHMSDR	8849000
Q13586	STIM1	338	H	-	-	-	-	-	-	2	ELESH#SSWYAPEALQK;SH#SSWYAPEALQK	3716600
Q13586	STIM1	342	Y	-	-	-	-	-	-	5	ELESHSSWY#APEALQK	4141400
P58753	TIRAP	187	Y	-	-	-	-	-	-	1	LSGLSRAAY#PPELR	4201000
Q9P0X4	CACNA1I	1045	H	1	GPH#LAHR	383800	-	-	-	-	-	-
